# Supplementary material for: Effect of Fiber Surface Characteristics on the Interfacial Properties of T1100-Grade Carbon Fiber Bismaleimide Composites
Source: Polymers (Basel). 2026 Apr 5;18(7):887. doi: 10.3390/polym18070887 (PMC13074581; doi:10.3390/polym18070887)
Supplement: Supplementary file 1 [file polymers-18-00887-s001.zip]

Archive with 1 entries (1 files):
- polymers-4204583-supplementary.pdf
